# Supplementary material for: Elucidating the Multi-Enzymatic Mechanism of Bacterial Decolorization of Azo and Indigoid Dyes: An Integrated Study of Degradation Pathways and Molecular Docking
Source: Int J Mol Sci. 2026 Mar 25;27(7):2980. doi: 10.3390/ijms27072980 (PMC13073463; doi:10.3390/ijms27072980)
Supplement: Supplementary file 1 [file ijms-27-02980-s001.zip]

Archive with 1 entries (1 files):
- ijms-4160034-supplementary.pdf
